# Supplementary material for: Combined genetic effects of EGLN1 and VWF modulate thrombotic outcome in hypoxia revealed by Ayurgenomics approach
Source: J Transl Med. 2015 Jun 6;13:184. doi: 10.1186/s12967-015-0542-9 (PMC4457985; doi:10.1186/s12967-015-0542-9)
Supplement: Additional file 2: — Total scores of protective alleles in combined genotypes of VWF and EGLN1 in Prakriti types. [file 12967_2015_542_MOESM2_ESM.xlsx]

## Sheet: Sheet1
	Prakriti	IND_ID	rs480902	rs1063856	score		VPKpool	rs480902	rs1063856	score		IE pool	rs480902	rs1063856	score
	K	AyuPC0002	TC	TT	3		AyuPC0002	TC	TT	3		SNP00043	CC	TT	2
	K	AyuPC0165	TC	CC	1		AyuPC0165	TC	CC	1		SNP00046	TC	TC	2
	K	AyuPC0240	TC	TC	2		AyuPC0240	TC	TC	2		SNP00047	TC	TC	2
	K	AyuPC0273	TC	TC	2		AyuPC0273	TC	TC	2		SNP00048	TC	TC	2
	K	AyuPC0004	CC	TC	1		AyuPC0004	CC	TC	1		SNP00054	TC	TT	3
	K	AyuPC0197	TC	TT	3		AyuPC0197	TC	TT	3		SNP00055	TC	TT	3
	K	AyuPC0252	TC	TT	3		AyuPC0252	TC	TT	3		SNP00057	CC	TC	1
	K	AyuPC0281	TC	TC	2		AyuPC0281	TC	TC	2		SNP00058	TC	TT	3
	K	AyuPC0006	TC	TT	3		AyuPC0006	TC	TT	3		SNP00059	TC	TT	3
	K	AyuPC0198	CC	TC	1		AyuPC0198	CC	TC	1		SNP00060	TC	TC	2
	K	AyuPC0253	TC	TT	3		AyuPC0253	TC	TT	3		SNP00061	TC	CC	1
	K	AyuPC0287	CC	TT	2		AyuPC0287	CC	TT	2		SNP00062	TT	CC	2
	K	AyuPC0096	TC	CC	1		AyuPC0096	TC	CC	1		SNP00064	CC	TC	1
	K	AyuPC0199	CC	TC	1		AyuPC0199	CC	TC	1		SNP00065	CC	CC	0
	K	AyuPC0254	CC	TT	2		AyuPC0254	CC	TT	2		SNP00066	TC	CC	1
	K	AyuPC0293	TC	TT	3		AyuPC0293	TC	TT	3		SNP00067	TC	TT	3
	K	AyuPC0143	TT	CC	2		AyuPC0143	TT	CC	2		SNP00068	CC	TC	1
	K	AyuPC0200	CC	TT	2		AyuPC0200	CC	TT	2		SNP00069	CC	TC	1
	K	AyuPC0259	CC	CC	0		AyuPC0259	CC	CC	0		SNP00070	CC	TT	2
	K	AyuPC0288	CC	TT	2		AyuPC0288	CC	TT	2		SNP00075	CC	TC	1
	K	AyuPC0152	TC	TT	3		AyuPC0152	TC	TT	3		SNP00080	CC	TT	2
	K	AyuPC0203	TC	TC	2		AyuPC0203	TC	TC	2		SNP00081	CC	CC	0
	K	AyuPC0270	CC	TC	1		AyuPC0270	CC	TC	1		SNP00150	CC	TC	1
	K	AyuPC0298	TC	TT	3		AyuPC0298	TC	TT	3		SNP08234	TT	TT	4
	K	AyuPC0163	CC	TC	1		AyuPC0163	CC	TC	1		SNP08245	TC	CC	1
	K	AyuPC0205	TC	TC	2		AyuPC0205	TC	TC	2		SNP08246	TC	TC	2
	K	AyuPC0280	CC	TC	1		AyuPC0280	CC	TC	1		SNP08248	TT	TT	4
	K	AyuPC0289	CC	TT	2		AyuPC0289	CC	TT	2		SNP08250	TC	TT	3
	K	AyuPC0164	CC	CC	0		AyuPC0164	CC	CC	0		SNP08252	TC	TT	3
	K	AyuPC0211	TC	TC	2		AyuPC0211	TC	TC	2		SNP08254	TC	TT	3
	K	AyuPC0269	TC	TC	2		AyuPC0269	TC	TC	2		SNP08255	TC	TC	2
	P	AyuPC0026	TT	TT	4		AyuPC0026	TT	TT	4		SNP08256	TC	TC	2
	P	AyuPC0178	TC	TT	3		AyuPC0178	TC	TT	3		SNP08257	TC	TC	2
	P	AyuPC0212	TC	TT	3		AyuPC0212	TC	TT	3		SNP08258	TC	TT	3
	P	AyuPC0278	TC	TT	3		AyuPC0278	TC	TT	3		SNP08259	TC	TC	2
	P	AyuPC0098	CC	TT	2		AyuPC0098	CC	TT	2		SNP08260	CC	TC	1
	P	AyuPC0179	TC	TT	3		AyuPC0179	TC	TT	3		SNP08274	TC	TT	3
	P	AyuPC0213	TT	TT	4		AyuPC0213	TT	TT	4		SNP08275	TT	TT	4
	P	AyuPC0286	TC	TT	3		AyuPC0286	TC	TT	3		SNP08276	TC	TT	3
	P	AyuPC0099	TT	TC	3		AyuPC0099	TT	TC	3		SNP08277	TC	TT	3
	P	AyuPC0183	TT	TT	4		AyuPC0183	TT	TT	4		SNP08278	TC	TT	3
	P	AyuPC0244	TT	TT	4		AyuPC0244	TT	TT	4		SNP08279	TT	TT	4
	P	AyuPC0284	TC	TT	3		AyuPC0284	TC	TT	3		SNP08280	TC	TT	3
	P	AyuPC0145	TC	TT	3		AyuPC0145	TC	TT	3		SNP08281	TT	TT	4
	P	AyuPC0194	TC	TT	3		AyuPC0194	TC	TT	3		SNP08283	TC	TT	3
	P	AyuPC0245	TT	TT	4		AyuPC0245	TT	TT	4		SNP08284	CC	TT	2
	P	AyuPC0285	TC	TT	3		AyuPC0285	TC	TT	3		SNP00007	CC	TT	2
	P	AyuPC0149	TC	TC	2		AyuPC0149	TC	TC	2		SNP00010	TC	TT	3
	P	AyuPC0195	CC	TC	1		AyuPC0195	CC	TC	1		SNP00014	CC	TT	2
	P	AyuPC0248	TT	TT	4		AyuPC0248	TT	TT	4		SNP00015	TC	TT	3
	P	AyuPC0160	TC	TT	3		AyuPC0160	TC	TT	3		SNP00016	CC	TT	2
	P	AyuPC0196	TC	TT	3		AyuPC0196	TC	TT	3		SNP00017	TC	TT	3
	P	AyuPC0249	TC	TT	3		AyuPC0249	TC	TT	3		SNP00020	TT	TT	4
	P	AyuPC0161	TT	TT	4		AyuPC0161	TT	TT	4		SNP00023	CC	TT	2
	P	AyuPC0202	TC	TT	3		AyuPC0202	TC	TT	3		SNP00025	TC	TT	3
	P	AyuPC0251	TT	TT	4		AyuPC0251	TT	TT	4		SNP00031	TC	TC	2
	P	AyuPC0003	TC	TT	3		AyuPC0003	TC	TT	3		SNP00032	TC	TT	3
	P	AyuPC0177	TT	TT	4		AyuPC0177	TT	TT	4		SNP00035	TC	TT	3
	P	AyuPC0204	CC	TT	2		AyuPC0204	CC	TT	2		SNP00036	TC	TT	3
	P	AyuPC0266	TT	TT	4		AyuPC0266	TT	TT	4		SNP00039	TT	TT	4
	V	AyuPC0158	TT	TT	4		AyuPC0158	TT	TT	4		SNP00040	TC	TT	3
	V	AyuPC0192	TT	TC	3		AyuPC0192	TT	TC	3		SNP00041	CC	TC	1
	V	AyuPC0241	TC	CC	1		AyuPC0241	TC	CC	1		SNP00042	TC	TT	3
	V	AyuPC0263	CC	CC	0		AyuPC0263	CC	CC	0		SNP00045	TT	TC	3
	V	AyuPC0166	TC	TT	3		AyuPC0166	TC	TT	3		SNP00049	TT	TT	4
	V	AyuPC0193	TC	TC	2		AyuPC0193	TC	TC	2		SNP00056	TT	TT	4
	V	AyuPC0246	TT	TT	4		AyuPC0246	TT	TT	4		SNP00077	TC	TT	3
	V	AyuPC0274	CC	CC	0		AyuPC0274	CC	CC	0		SNP00079	TC	TC	2
	V	AyuPC0180	TT	TT	4		AyuPC0180	TT	TT	4		SNP00082	TC	TC	2
	V	AyuPC0201	TT	TC	3		AyuPC0201	TT	TC	3		SNP02623	TC	TC	2
	V	AyuPC0250	CC	TC	1		AyuPC0250	CC	TC	1		SNP02624	TT	TC	3
	V	AyuPC0267	CC	TC	1		AyuPC0267	CC	TC	1		SNP02625	TC	TC	2
	V	AyuPC0181	TT	TT	4		AyuPC0181	TT	TT	4		SNP02626	CC	CC	0
	V	AyuPC0206	TC	TC	2		AyuPC0206	TC	TC	2		SNP02627	TC	TT	3
	V	AyuPC0257	TC	TT	3		AyuPC0257	TC	TT	3		SNP02630	TC	TC	2
	V	AyuPC0275	TC	TT	3		AyuPC0275	TC	TT	3		SNP02632	TT	TT	4
	V	AyuPC0014	TC	TT	3		AyuPC0014	TC	TT	3		SNP02633	TC	CC	1
	V	AyuPC0182	TC	TT	3		AyuPC0182	TC	TT	3		SNP02634	TT	TT	4
	V	AyuPC0207	CC	CC	0		AyuPC0207	CC	CC	0		SNP02635	CC	TC	1
	V	AyuPC0258	CC	TC	1		AyuPC0258	CC	TC	1		SNP02637	TC	TT	3
	V	AyuPC0276	TT	TT	4		AyuPC0276	TT	TT	4		SNP02638	CC	TC	1
	V	AyuPC0142	TT	TT	4		AyuPC0142	TT	TT	4		SNP02639	TT	TT	4
	V	AyuPC0185	TC	TT	3		AyuPC0185	TC	TT	3		SNP02641	TC	CC	1
	V	AyuPC0208	TC	TT	3		AyuPC0208	TC	TT	3		SNP02642	CC	TC	1
	V	AyuPC0260	TT	TT	4		AyuPC0260	TT	TT	4		SNP02643	CC	CC	0
	V	AyuPC0277	TC	TT	3		AyuPC0277	TC	TT	3		SNP02644	CC	CC	0
	V	AyuPC0150	??	TT			AyuPC0150	??	TT			SNP02645	CC	TC	1
	V	AyuPC0190	TT	TT	4		AyuPC0190	TT	TT	4		SNP02646	TC	TT	3
	V	AyuPC0209	TC	TC	2		AyuPC0209	TC	TC	2		SNP02649	TC	TT	3
	V	AyuPC0261	TC	CC	1		AyuPC0261	TC	CC	1		SNP02650	CC	TC	1
	V	AyuPC0290	CC	TC	1		AyuPC0290	CC	TC	1		SNP02652	TT	TC	3
	V	AyuPC0157	TT	TT	4		AyuPC0157	TT	TT	4		SNP02654	TT	TT	4
	V	AyuPC0191	TC	TT	3		AyuPC0191	TC	TT	3
	V	AyuPC0210	TT	TT	4		AyuPC0210	TT	TT	4
	V	AyuPC0262	CC	TC	1		AyuPC0262	CC	TC	1
	V	AyuPC0283	CC	TT	2		AyuPC0283	CC	TT	2
