# Supplementary material for: Combined genetic effects of EGLN1 and VWF modulate thrombotic outcome in hypoxia revealed by Ayurgenomics approach
Source: J Transl Med. 2015 Jun 6;13:184. doi: 10.1186/s12967-015-0542-9 (PMC4457985; doi:10.1186/s12967-015-0542-9)
Supplement: Additional file 3: — Total scores of protective alleles in combined genotypes of VWF and EGLN1 in high altitude and a genetically related low altitude population in India. [file 12967_2015_542_MOESM3_ESM.xls]

## Sheet: Genotypes
TB high					TB low
		EGLN1	VWF				EGLN1	VWF
POP_ID	IND_ID	rs480902	rs1063856		POP_ID	IND_ID	rs480902	rs1063856
TB-N-IP1	SNP00226	TT	TT		IE-NE-IP1	SNP00589	CC	TT
TB-N-IP1	SNP00227	TT	TT		IE-NE-IP1	SNP00597	TT	TT
TB-N-IP1	SNP00234	TC	TT		IE-NE-IP1	SNP05225	TC	TC
TB-N-IP1	SNP00235	TC	TT		IE-NE-IP1	SNP05226	TC	TT
TB-N-IP1	SNP00236	TC	TT		IE-NE-IP1	SNP05227	TC	TC
TB-N-IP1	SNP00238	TC	TT		IE-NE-IP1	SNP05228	TC	TT
TB-N-IP1	SNP00239	TT	TT		IE-NE-IP1	SNP05229	TC	TT
TB-N-IP1	SNP00245	TT	TT		IE-NE-IP1	SNP05230	CC	TT
TB-N-IP1	SNP00246	TC	TT		IE-NE-IP1	SNP05231	TC	TT
TB-N-IP1	SNP00247	TT	TT		IE-NE-IP1	SNP05232	CC	TT
TB-N-IP1	SNP00248	??	TT		IE-NE-IP1	SNP05233	CC	TT
TB-N-IP1	SNP00250	TC	TT		IE-NE-IP1	SNP05234	TC	TT
TB-N-IP1	SNP00281	TT	TT		IE-NE-IP1	SNP05236	TC	TT
TB-N-IP1	SNP00297	TC	TT		IE-NE-IP1	SNP05238	CC	TT
TB-N-IP1	SNP00334	TC	TT		IE-NE-IP1	SNP05239	TC	TT
TB-N-IP1	SNP00336	TT	TT		IE-NE-IP1	SNP05240	CC	TT
TB-N-IP1	SNP00337	TT	TT		IE-NE-IP1	SNP05241	TC	TT
TB-N-IP1	SNP00347	TC	TT		IE-NE-IP1	SNP05242	TC	TT
TB-N-IP1	SNP00348	TT	TT		IE-NE-IP1	SNP05243	CC	TT
TB-N-IP1	SNP00349	TT	TT		IE-NE-IP1	SNP05244	TT	TT
TB-N-IP1	SNP02867	TC	TT		IE-NE-IP1	SNP05245	CC	TT
TB-N-IP1	SNP02868	TT	TT		IE-NE-IP1	SNP05246	CC	TT
TB-N-IP1	SNP02869	TT	TT		IE-NE-IP1	SNP05247	CC	TT
TB-N-SP1	SNP00871	TC	TT		IE-N-IP2	SNP00771	CC	TT
TB-N-SP1	SNP00873	CC	TT		IE-N-IP2	SNP00773	CC	TT
TB-N-SP1	SNP00874	TC	TC		IE-N-IP2	SNP00778	TC	TT
TB-N-SP1	SNP00875	TC	TT		IE-N-IP2	SNP00779	CC	TT
TB-N-SP1	SNP00876	TC	TT		IE-N-IP2	SNP00780	CC	TT
TB-N-SP1	SNP00877	TT	TC		IE-N-IP2	SNP00781	CC	TT
TB-N-SP1	SNP00878	TC	TT		IE-N-IP2	SNP00782	TC	TT
TB-N-SP1	SNP00879	TT	TC		IE-N-IP2	SNP00784	CC	TT
TB-N-SP1	SNP00880	TT	TT		IE-N-IP2	SNP00785	TC	TT
TB-N-SP1	SNP00881	TT	TT		IE-N-IP2	SNP00786	TT	TT
TB-N-SP1	SNP00882	TC	TC		IE-N-IP2	SNP00787	CC	TC
TB-N-SP1	SNP00883	CC	TC		IE-N-IP2	SNP00788	TT	TC
TB-N-SP1	SNP00884	TT	TT		IE-N-IP2	SNP00789	CC	TT
TB-N-SP1	SNP00885	TT	TT		IE-N-IP2	SNP00790	CC	TT
TB-N-SP1	SNP00886	TC	TT		IE-N-IP2	SNP00801	TT	TT
TB-N-SP1	SNP00887	TT	TT		IE-N-IP2	SNP00820	TC	TT
TB-N-SP1	SNP00888	TC	TT		IE-N-IP2	SNP00849	TC	TT
TB-N-SP1	SNP00889	TT	TC		IE-N-IP2	SNP00850	TT	TT
TB-N-SP1	SNP00890	TT	TT		IE-N-IP2	SNP00852	CC	TC
TB-N-SP1	SNP00891	TC	TT		IE-N-IP2	SNP00869	CC	TT
TB-N-SP1	SNP00892	TT	TT		IE-N-IP2	SNP00869B	CC	TT
TB-N-SP1	SNP00893	TC	TT		IE-N-IP2	SNP00869D	TC	TT
TB-N-SP1	SNP00895	CC	TC		IE-N-IP2	SNP00869G	TC	TC
					TB-NE-LP1	SNP02071	CC	TT
					TB-NE-LP1	SNP02072	TC	TT
					TB-NE-LP1	SNP02073	TC	TT
					TB-NE-LP1	SNP02074	TC	TT
					TB-NE-LP1	SNP02076	TC	TT
					TB-NE-LP1	SNP02077	TC	TC
					TB-NE-LP1	SNP02078	CC	TT
					TB-NE-LP1	SNP02079	TC	TT
					TB-NE-LP1	SNP02080	CC	TT
					TB-NE-LP1	SNP02081	TC	TT
					TB-NE-LP1	SNP02082	TC	TT
					TB-NE-LP1	SNP02083	CC	TT
					TB-NE-LP1	SNP02085	TC	TT
					TB-NE-LP1	SNP02086	CC	TT
					TB-NE-LP1	SNP02087	TC	TT
					TB-NE-LP1	SNP02088	TT	TC
					TB-NE-LP1	SNP02089	TT	TT
					TB-NE-LP1	SNP02092	TC	TT
					TB-NE-LP1	SNP02093	TT	TT
					TB-NE-LP1	SNP02126	TT	TT
					TB-NE-LP1	SNP02127	TC	TT
					TB-NE-LP1	SNP02129	CC	TT
					TB-NE-LP1	SNP02130	CC	TT

## Sheet: with Scores
TB high						TB low
		EGLN1	VWF					EGLN1	VWF
POP_ID	IND_ID	rs480902	rs1063856	Score		POP_ID	IND_ID	rs480902	rs1063856	Score
TB-N-IP1	SNP00226	TT	TT	4		IE-NE-IP1	SNP00589	CC	TT	2
TB-N-IP1	SNP00227	TT	TT	4		IE-NE-IP1	SNP00597	TT	TT	4
TB-N-IP1	SNP00234	TC	TT	3		IE-NE-IP1	SNP05225	TC	TC	2
TB-N-IP1	SNP00235	TC	TT	3		IE-NE-IP1	SNP05226	TC	TT	3
TB-N-IP1	SNP00236	TC	TT	3		IE-NE-IP1	SNP05227	TC	TC	2
TB-N-IP1	SNP00238	TC	TT	3		IE-NE-IP1	SNP05228	TC	TT	3
TB-N-IP1	SNP00239	TT	TT	4		IE-NE-IP1	SNP05229	TC	TT	3
TB-N-IP1	SNP00245	TT	TT	4		IE-NE-IP1	SNP05230	CC	TT	2
TB-N-IP1	SNP00246	TC	TT	3		IE-NE-IP1	SNP05231	TC	TT	3
TB-N-IP1	SNP00247	TT	TT	4		IE-NE-IP1	SNP05232	CC	TT	2
TB-N-IP1	SNP00248	??	TT			IE-NE-IP1	SNP05233	CC	TT	2
TB-N-IP1	SNP00250	TC	TT	3		IE-NE-IP1	SNP05234	TC	TT	3
TB-N-IP1	SNP00281	TT	TT	4		IE-NE-IP1	SNP05236	TC	TT	3
TB-N-IP1	SNP00297	TC	TT	3		IE-NE-IP1	SNP05238	CC	TT	2
TB-N-IP1	SNP00334	TC	TT	3		IE-NE-IP1	SNP05239	TC	TT	3
TB-N-IP1	SNP00336	TT	TT	4		IE-NE-IP1	SNP05240	CC	TT	2
TB-N-IP1	SNP00337	TT	TT	4		IE-NE-IP1	SNP05241	TC	TT	3
TB-N-IP1	SNP00347	TC	TT	3		IE-NE-IP1	SNP05242	TC	TT	3
TB-N-IP1	SNP00348	TT	TT	4		IE-NE-IP1	SNP05243	CC	TT	2
TB-N-IP1	SNP00349	TT	TT	4		IE-NE-IP1	SNP05244	TT	TT	4
TB-N-IP1	SNP02867	TC	TT	3		IE-NE-IP1	SNP05245	CC	TT	2
TB-N-IP1	SNP02868	TT	TT	4		IE-NE-IP1	SNP05246	CC	TT	2
TB-N-IP1	SNP02869	TT	TT	4		IE-NE-IP1	SNP05247	CC	TT	2
TB-N-SP1	SNP00871	TC	TT	3		IE-N-IP2	SNP00771	CC	TT	2
TB-N-SP1	SNP00873	CC	TT	2		IE-N-IP2	SNP00773	CC	TT	2
TB-N-SP1	SNP00874	TC	TC	2		IE-N-IP2	SNP00778	TC	TT	3
TB-N-SP1	SNP00875	TC	TT	3		IE-N-IP2	SNP00779	CC	TT	2
TB-N-SP1	SNP00876	TC	TT	3		IE-N-IP2	SNP00780	CC	TT	2
TB-N-SP1	SNP00877	TT	TC	3		IE-N-IP2	SNP00781	CC	TT	2
TB-N-SP1	SNP00878	TC	TT	3		IE-N-IP2	SNP00782	TC	TT	3
TB-N-SP1	SNP00879	TT	TC	3		IE-N-IP2	SNP00784	CC	TT	2
TB-N-SP1	SNP00880	TT	TT	4		IE-N-IP2	SNP00785	TC	TT	3
TB-N-SP1	SNP00881	TT	TT	4		IE-N-IP2	SNP00786	TT	TT	4
TB-N-SP1	SNP00882	TC	TC	2		IE-N-IP2	SNP00787	CC	TC	1
TB-N-SP1	SNP00883	CC	TC	1		IE-N-IP2	SNP00788	TT	TC	3
TB-N-SP1	SNP00884	TT	TT	4		IE-N-IP2	SNP00789	CC	TT	2
TB-N-SP1	SNP00885	TT	TT	4		IE-N-IP2	SNP00790	CC	TT	2
TB-N-SP1	SNP00886	TC	TT	3		IE-N-IP2	SNP00801	TT	TT	4
TB-N-SP1	SNP00887	TT	TT	4		IE-N-IP2	SNP00820	TC	TT	3
TB-N-SP1	SNP00888	TC	TT	3		IE-N-IP2	SNP00849	TC	TT	3
TB-N-SP1	SNP00889	TT	TC	3		IE-N-IP2	SNP00850	TT	TT	4
TB-N-SP1	SNP00890	TT	TT	4		IE-N-IP2	SNP00852	CC	TC	1
TB-N-SP1	SNP00891	TC	TT	3		IE-N-IP2	SNP00869	CC	TT	2
TB-N-SP1	SNP00892	TT	TT	4		IE-N-IP2	SNP00869B	CC	TT	2
TB-N-SP1	SNP00893	TC	TT	3		IE-N-IP2	SNP00869D	TC	TT	3
TB-N-SP1	SNP00895	CC	TC	1		IE-N-IP2	SNP00869G	TC	TC	2
						TB-NE-LP1	SNP02071	CC	TT	2
						TB-NE-LP1	SNP02072	TC	TT	3
						TB-NE-LP1	SNP02073	TC	TT	3
						TB-NE-LP1	SNP02074	TC	TT	3
						TB-NE-LP1	SNP02076	TC	TT	3
						TB-NE-LP1	SNP02077	TC	TC	2
						TB-NE-LP1	SNP02078	CC	TT	2
						TB-NE-LP1	SNP02079	TC	TT	3
						TB-NE-LP1	SNP02080	CC	TT	2
						TB-NE-LP1	SNP02081	TC	TT	3
						TB-NE-LP1	SNP02082	TC	TT	3
						TB-NE-LP1	SNP02083	CC	TT	2
						TB-NE-LP1	SNP02085	TC	TT	3
						TB-NE-LP1	SNP02086	CC	TT	2
						TB-NE-LP1	SNP02087	TC	TT	3
						TB-NE-LP1	SNP02088	TT	TC	3
						TB-NE-LP1	SNP02089	TT	TT	4
						TB-NE-LP1	SNP02092	TC	TT	3
						TB-NE-LP1	SNP02093	TT	TT	4
						TB-NE-LP1	SNP02126	TT	TT	4
						TB-NE-LP1	SNP02127	TC	TT	3
						TB-NE-LP1	SNP02129	CC	TT	2
						TB-NE-LP1	SNP02130	CC	TT	2
