# Supplementary material for: Combined genetic effects of EGLN1 and VWF modulate thrombotic outcome in hypoxia revealed by Ayurgenomics approach
Source: J Transl Med. 2015 Jun 6;13:184. doi: 10.1186/s12967-015-0542-9 (PMC4457985; doi:10.1186/s12967-015-0542-9)
Supplement: Additional file 4: — Total scores of protective alleles in combined genotypes of VWF and EGLN1 in CEPH–HGDP population. [file 12967_2015_542_MOESM4_ESM.xlsx]

## Sheet: Sheet1
IND ID	POP	Altitude	rs480902	rs1063856	score
HGDP01385	Adygei	1676	CC	TT	2
HGDP01388	Adygei	1676	TC	CC	1
HGDP01381	Adygei	1676	CC	TT	2
HGDP01382	Adygei	1676	TC	TC	2
HGDP01383	Adygei	1676	CC	TC	1
HGDP01387	Adygei	1676	TC	TT	3
HGDP01384	Adygei	1676	TT	CC	2
HGDP01386	Adygei	1676	CC	TT	2
HGDP01396	Adygei	1676	TT	TC	3
HGDP01397	Adygei	1676	TC	TT	3
HGDP01399	Adygei	1676	CC	TC	1
HGDP01400	Adygei	1676	TC	TT	3
HGDP01401	Adygei	1676	TC	CC	1
HGDP01402	Adygei	1676	CC	TC	1
HGDP01398	Adygei	1676	TC	TT	3
HGDP01403	Adygei	1676	TC	TT	3
HGDP01404	Adygei	1676	CC	TT	2
HGDP00058	Balochi	2420	TC	TC	2
HGDP00082	Balochi	2420	CC	TC	1
HGDP00060	Balochi	2420	CC	TT	2
HGDP00084	Balochi	2420	CC	TC	1
HGDP00072	Balochi	2420	CC	TC	1
HGDP00096	Balochi	2420	TT	TT	4
HGDP00054	Balochi	2420	TC	TC	2
HGDP00076	Balochi	2420	TC	TC	2
HGDP00056	Balochi	2420	CC	TT	2
HGDP00078	Balochi	2420	CC	TT	2
HGDP00062	Balochi	2420	TC	TT	3
HGDP00086	Balochi	2420	TC	TC	2
HGDP00064	Balochi	2420	TC	TC	2
HGDP00088	Balochi	2420	CC	TT	2
HGDP00066	Balochi	2420	TC	CC	1
HGDP00090	Balochi	2420	TC	TT	3
HGDP00068	Balochi	2420	CC	TT	2
HGDP00092	Balochi	2420	TC	TT	3
HGDP00070	Balochi	2420	TC	TT	3
HGDP00094	Balochi	2420	TC	TT	3
HGDP00052	Balochi	2420	TC	TT	3
HGDP00074	Balochi	2420	CC	TT	2
HGDP00098	Balochi	2420	TC	TT	3
HGDP00057	Balochi	2420	TC	TT	3
HGDP00080	Balochi	2420	TC	TT	3
HGDP00993	BantuKenya	1440	TT	TC	3
HGDP00994	BantuKenya	1440	TT	CC	2
HGDP01034	BantuKenya	1440	TC	TC	2
HGDP01035	BantuKenya	1440	TC	TT	3
HGDP01033	BantuKenya	1440	TC	TC	2
HGDP01030	BantuKenya	1440	TT	CC	2
HGDP01028	BantuKenya	1440	TC	TC	2
HGDP01031	BantuKenya	1440	TT	TC	3
HGDP01408	BantuKenya	1440	TT	TC	3
HGDP01411	BantuKenya	1440	TT	TC	3
HGDP01412	BantuKenya	1440	TT	TC	3
HGDP01413	BantuKenya	1440	TT	TC	3
HGDP01414	BantuKenya	1440	TT	TT	4
HGDP01415	BantuKenya	1440	TC	TT	3
HGDP01416	BantuKenya	1440	TT	TC	3
HGDP01418	BantuKenya	1440	TC	TC	2
HGDP01405	BantuKenya	1440	TT	CC	2
HGDP01419	BantuKenya	1440	TT	CC	2
HGDP01417	BantuKenya	1440	TT	TC	3
HGDP01406	BantuKenya	1440	TT	TC	3
HGDP01361	Basque	630	CC	TC	1
HGDP01372	Basque	630	TC	CC	1
HGDP01362	Basque	630	TC	TC	2
HGDP01373	Basque	630	TC	TT	3
HGDP01363	Basque	630	CC	TT	2
HGDP01374	Basque	630	CC	TT	2
HGDP01370	Basque	630	TC	TC	2
HGDP01366	Basque	630	CC	TT	2
HGDP01377	Basque	630	CC	TC	1
HGDP01358	Basque	630	TC	TT	3
HGDP01360	Basque	630	TC	TT	3
HGDP01367	Basque	630	CC	TC	1
HGDP01378	Basque	630	CC	TC	1
HGDP01368	Basque	630	CC	TT	2
HGDP01379	Basque	630	CC	TC	1
HGDP01369	Basque	630	CC	TC	1
HGDP01380	Basque	630	CC	TC	1
HGDP01371	Basque	630	CC	TT	2
HGDP01359	Basque	630	TC	TC	2
HGDP01364	Basque	630	CC	TC	1
HGDP01375	Basque	630	CC	CC	0
HGDP01365	Basque	630	CC	TC	1
HGDP01357	Basque	630	TC	TC	2
HGDP01376	Basque	630	CC	TT	2
HGDP00611	Bedouin	471	CC	CC	0
HGDP00623	Bedouin	471	CC	TT	2
HGDP00634	Bedouin	471	CC	TC	1
HGDP00645	Bedouin	471	CC	TT	2
HGDP00612	Bedouin	471	CC	TT	2
HGDP00624	Bedouin	471	CC	TT	2
HGDP00635	Bedouin	471	TC	TT	3
HGDP00646	Bedouin	471	TC	TT	3
HGDP00613	Bedouin	471	CC	TT	2
HGDP00636	Bedouin	471	CC	TT	2
HGDP00647	Bedouin	471	TT	TC	3
HGDP00614	Bedouin	471	TC	TT	3
HGDP00626	Bedouin	471	TC	TT	3
HGDP00637	Bedouin	471	TC	TT	3
HGDP00648	Bedouin	471	TC	TT	3
HGDP00615	Bedouin	471	TT	TT	4
HGDP00627	Bedouin	471	TC	TT	3
HGDP00638	Bedouin	471	CC	CC	0
HGDP00649	Bedouin	471	CC	CC	0
HGDP00616	Bedouin	471	TC	TC	2
HGDP00628	Bedouin	471	TC	TT	3
HGDP00639	Bedouin	471	TC	TT	3
HGDP00650	Bedouin	471	CC	TT	2
HGDP00617	Bedouin	471	TC	TC	2
HGDP00629	Bedouin	471	TC	TT	3
HGDP00640	Bedouin	471	CC	TC	1
HGDP00651	Bedouin	471	CC	TT	2
HGDP00607	Bedouin	471	CC	TC	1
HGDP00619	Bedouin	471	CC	TT	2
HGDP00631	Bedouin	471	CC	TC	1
HGDP00642	Bedouin	471	TC	TT	3
HGDP00653	Bedouin	471	CC	TT	2
HGDP00641	Bedouin	471	CC	TC	1
HGDP00643	Bedouin	471	CC	TC	1
HGDP00654	Bedouin	471	TC	TT	3
HGDP00644	Bedouin	471	TC	TT	3
HGDP00701	Bedouin	471	TC	TT	3
HGDP00610	Bedouin	471	CC	TT	2
HGDP00622	Bedouin	471	TC	TT	3
HGDP00625	Bedouin	471	TC	TC	2
HGDP00608	Bedouin	471	CC	TT	2
HGDP00620	Bedouin	471	TC	TT	3
HGDP00632	Bedouin	471	TC	CC	1
HGDP00618	Bedouin	471	CC	TC	1
HGDP00630	Bedouin	471	CC	TT	2
HGDP00609	Bedouin	471	CC	TT	2
HGDP00621	Bedouin	471	TT	TT	4
HGDP00633	Bedouin	471	CC	TT	2
HGDP00477	Biaka Pygmies	550	TC	TC	2
HGDP01087	Biaka Pygmies	550	TT	TC	3
HGDP00980	Biaka Pygmies	550	CC	TC	1
HGDP00448	BiakaPygmy	550	TT	TC	3
HGDP00479	BiakaPygmy	550	TT	TC	3
HGDP00985	BiakaPygmy	550	TC	TC	2
HGDP01094	BiakaPygmy	550	TC	CC	1
HGDP00461	BiakaPygmy	550	TT	TC	3
HGDP00451	BiakaPygmy	550	TC	CC	1
HGDP00986	BiakaPygmy	550	TT	TT	4
HGDP00464	BiakaPygmy	550	TT	TC	3
HGDP01084	BiakaPygmy	550	CC	TC	1
HGDP00465	BiakaPygmy	550	TC	CC	1
HGDP01085	BiakaPygmy	550	TT	TT	4
HGDP00466	BiakaPygmy	550	TT	TC	3
HGDP00454	BiakaPygmy	550	TC	CC	1
HGDP01086	BiakaPygmy	550	TC	CC	1
HGDP00469	BiakaPygmy	550	TC	TT	3
HGDP00455	BiakaPygmy	550	TT	TT	4
HGDP00470	BiakaPygmy	550	TC	CC	1
HGDP00457	BiakaPygmy	550	TC	TC	2
HGDP01088	BiakaPygmy	550	TC	TC	2
HGDP00473	BiakaPygmy	550	CC	TC	1
HGDP00459	BiakaPygmy	550	TT	CC	2
HGDP01090	BiakaPygmy	550	TT	TT	4
HGDP00472	BiakaPygmy	550	TC	CC	1
HGDP00458	BiakaPygmy	550	TC	CC	1
HGDP01089	BiakaPygmy	550	CC	CC	0
HGDP00475	BiakaPygmy	550	TC	TC	2
HGDP00460	BiakaPygmy	550	TT	TC	3
HGDP01091	BiakaPygmy	550	CC	CC	0
HGDP01093	BiakaPygmy	550	CC	TT	2
HGDP00011	Brahui	2420	TC	TT	3
HGDP00035	Brahui	2420	CC	TC	1
HGDP00013	Brahui	2420	TT	TT	4
HGDP00037	Brahui	2420	CC	CC	0
HGDP00001	Brahui	2420	CC	CC	0
HGDP00025	Brahui	2420	TC	TT	3
HGDP00049	Brahui	2420	TT	CC	2
HGDP00005	Brahui	2420	CC	TC	1
HGDP00029	Brahui	2420	CC	TT	2
HGDP00007	Brahui	2420	CC	TT	2
HGDP00031	Brahui	2420	TC	TT	3
HGDP00015	Brahui	2420	CC	TT	2
HGDP00039	Brahui	2420	CC	TT	2
HGDP00017	Brahui	2420	TT	TT	4
HGDP00041	Brahui	2420	CC	TC	1
HGDP00019	Brahui	2420	TC	TC	2
HGDP00043	Brahui	2420	CC	TC	1
HGDP00021	Brahui	2420	TC	TC	2
HGDP00045	Brahui	2420	TC	TC	2
HGDP00009	Brahui	2420	CC	TT	2
HGDP00047	Brahui	2420	TC	TT	3
HGDP00003	Brahui	2420	TC	TC	2
HGDP00027	Brahui	2420	CC	TC	1
HGDP00033	Brahui	2420	TC	TT	3
HGDP00023	Brahui	2420	CC	TT	2
HGDP00356	Burusho	4000	CC	TT	2
HGDP00412	Burusho	4000	CC	TT	2
HGDP00359	Burusho	4000	CC	CC	0
HGDP00417	Burusho	4000	CC	TT	2
HGDP00364	Burusho	4000	TC	TT	3
HGDP00423	Burusho	4000	TC	TT	3
HGDP00371	Burusho	4000	CC	TC	1
HGDP00428	Burusho	4000	TC	TT	3
HGDP00376	Burusho	4000	CC	TT	2
HGDP00438	Burusho	4000	TC	TT	3
HGDP00341	Burusho	4000	TC	TT	3
HGDP00397	Burusho	4000	TC	TT	3
HGDP00402	Burusho	4000	CC	TC	1
HGDP00351	Burusho	4000	CC	TT	2
HGDP00407	Burusho	4000	TC	TT	3
HGDP00372	Burusho	4000	CC	TT	2
HGDP00433	Burusho	4000	TC	TT	3
HGDP00382	Burusho	4000	CC	TT	2
HGDP00444	Burusho	4000	TC	TT	3
HGDP00336	Burusho	4000	TC	TT	3
HGDP00388	Burusho	4000	TC	TT	3
HGDP00445	Burusho	4000	CC	TT	2
HGDP00338	Burusho	4000	TC	TT	3
HGDP00392	Burusho	4000	TC	TT	3
HGDP00346	Burusho	4000	CC	TT	2
HGDP00712	Cambodian	31	CC	TT	2
HGDP00713	Cambodian	31	CC	TT	2
HGDP00714	Cambodian	31	CC	TC	1
HGDP00715	Cambodian	31	TC	TT	3
HGDP00716	Cambodian	31	TC	TC	2
HGDP00717	Cambodian	31	CC	TC	1
HGDP00718	Cambodian	31	TC	TT	3
HGDP00720	Cambodian	31	TC	TC	2
HGDP00711	Cambodian	31	TC	TC	2
HGDP00721	Cambodian	31	TC	TT	3
HGDP00719	Cambodian	31	TC	TT	3
HGDP00708	Colombian	131	TC	TT	3
HGDP00709	Colombian	131	CC	TT	2
HGDP00710	Colombian	131	CC	TT	2
HGDP00792	Colombian	131	TC	TT	3
HGDP00793	Colombian	131	CC	TT	2
HGDP00827	Colombian	131	TC	TT	3
HGDP00702	Colombian	131	TC	TT	3
HGDP00970	Colombian	131	CC	TT	2
HGDP00703	Colombian	131	CC	TT	2
HGDP00704	Colombian	131	TC	TT	3
HGDP00705	Colombian	131	CC	TT	2
HGDP00706	Colombian	131	TC	TT	3
HGDP00707	Colombian	131	CC	TT	2
HGDP01308	Dai	930	TC	TT	3
HGDP01310	Dai	930	CC	TT	2
HGDP01311	Dai	930	CC	TT	2
HGDP01307	Dai	930	TC	TT	3
HGDP01309	Dai	930	TT	TC	3
HGDP01312	Dai	930	TC	TC	2
HGDP01313	Dai	930	TC	TT	3
HGDP01314	Dai	930	CC	TT	2
HGDP01315	Dai	930	TC	TT	3
HGDP01316	Dai	930	CC	TC	1
HGDP01213	Daur	500	CC	TC	1
HGDP01214	Daur	500	TC	TT	3
HGDP01221	Daur	500	CC	TT	2
HGDP01222	Daur	500	TC	TT	3
HGDP01216	Daur	500	TC	TT	3
HGDP01218	Daur	500	TC	TT	3
HGDP01215	Daur	500	CC	TT	2
HGDP01217	Daur	500	TC	TT	3
HGDP01220	Daur	500	TC	TT	3
HGDP00557	Druze	436	CC	TC	1
HGDP00569	Druze	436	TC	TT	3
HGDP00581	Druze	436	TC	TT	3
HGDP00594	Druze	436	TC	TC	2
HGDP00558	Druze	436	TC	TC	2
HGDP00570	Druze	436	TC	TT	3
HGDP00582	Druze	436	TT	TT	4
HGDP00595	Druze	436	CC	TC	1
HGDP00559	Druze	436	TC	TC	2
HGDP00571	Druze	436	CC	TT	2
HGDP00583	Druze	436	TC	TT	3
HGDP00597	Druze	436	CC	TC	1
HGDP00572	Druze	436	TC	TT	3
HGDP00584	Druze	436	CC	CC	0
HGDP00598	Druze	436	TC	TT	3
HGDP00561	Druze	436	CC	TT	2
HGDP00573	Druze	436	TC	TC	2
HGDP00585	Druze	436	CC	TC	1
HGDP00599	Druze	436	CC	TT	2
HGDP00562	Druze	436	CC	TT	2
HGDP00574	Druze	436	CC	TT	2
HGDP00586	Druze	436	CC	TT	2
HGDP00600	Druze	436	CC	TT	2
HGDP00563	Druze	436	CC	TC	1
HGDP00575	Druze	436	TT	TC	3
HGDP00587	Druze	436	CC	TT	2
HGDP00601	Druze	436	TC	TT	3
HGDP00565	Druze	436	TT	TC	3
HGDP00577	Druze	436	CC	TC	1
HGDP00603	Druze	436	TC	TT	3
HGDP00564	Druze	436	TC	TT	3
HGDP00576	Druze	436	TC	TT	3
HGDP00588	Druze	436	TT	TC	3
HGDP00602	Druze	436	CC	TT	2
HGDP00566	Druze	436	TC	TC	2
HGDP00578	Druze	436	CC	TT	2
HGDP00590	Druze	436	TT	TT	4
HGDP00604	Druze	436	CC	TT	2
HGDP00567	Druze	436	CC	TT	2
HGDP00579	Druze	436	TC	TT	3
HGDP00591	Druze	436	CC	TT	2
HGDP00605	Druze	436	CC	TT	2
HGDP00560	Druze	436	CC	TT	2
HGDP00568	Druze	436	TC	CC	1
HGDP00580	Druze	436	CC	TT	2
HGDP00592	Druze	436	CC	TT	2
HGDP00606	Druze	436	TC	TT	3
HGDP00521	French	396	TC	TC	2
HGDP00533	French	396	CC	TC	1
HGDP00522	French	396	TC	TT	3
HGDP00534	French	396	CC	TC	1
HGDP00511	French	396	CC	CC	0
HGDP00523	French	396	TC	TC	2
HGDP00535	French	396	TC	TT	3
HGDP00512	French	396	CC	TT	2
HGDP00524	French	396	TC	TT	3
HGDP00536	French	396	CC	TC	1
HGDP00513	French	396	TC	TC	2
HGDP00525	French	396	CC	TT	2
HGDP00537	French	396	CC	TC	1
HGDP00514	French	396	CC	TT	2
HGDP00526	French	396	CC	CC	0
HGDP00538	French	396	TC	TT	3
HGDP00515	French	396	TT	TC	3
HGDP00527	French	396	CC	TC	1
HGDP00539	French	396	CC	TC	1
HGDP00520	French	396	CC	TC	1
HGDP00532	French	396	CC	TC	1
HGDP00517	French	396	TC	TC	2
HGDP00529	French	396	TT	TC	3
HGDP00519	French	396	TC	TT	3
HGDP00531	French	396	CC	TC	1
HGDP00518	French	396	CC	TC	1
HGDP00530	French	396	CC	CC	0
HGDP00528	French	396	CC	TT	2
HGDP00516	French	396	TC	TC	2
HGDP00973	Han	286	TC	TT	3
HGDP00777	Han	286	TC	TT	3
HGDP00820	Han	286	TC	TT	3
HGDP01021	Han	286	TC	TT	3
HGDP00778	Han	286	CC	TT	2
HGDP00821	Han	286	CC	TT	2
HGDP00775	Han	286	CC	TC	1
HGDP00780	Han	286	TT	TT	4
HGDP00822	Han	286	TC	TC	2
HGDP00779	Han	286	TC	TC	2
HGDP00781	Han	286	TT	TT	4
HGDP00972	Han	286	TT	TT	4
HGDP00815	Han	286	CC	TT	2
HGDP00785	Han	286	TC	TT	3
HGDP00976	Han	286	TC	CC	1
HGDP00782	Han	286	CC	TT	2
HGDP00813	Han	286	TC	TT	3
HGDP00783	Han	286	CC	TT	2
HGDP00774	Han	286	TC	TT	3
HGDP00817	Han	286	TC	TT	3
HGDP00971	Han	286	CC	TT	2
HGDP00776	Han	286	TC	TT	3
HGDP00819	Han	286	CC	TT	2
HGDP00814	Han	286	CC	TT	2
HGDP00784	Han	286	TC	TC	2
HGDP00975	Han	286	TC	TT	3
HGDP00818	Han	286	CC	TT	2
HGDP00786	Han	286	TC	TT	3
HGDP00977	Han	286	CC	TT	2
HGDP00974	Han	286	TC	TC	2
HGDP00811	Han	286	TT	TT	4
HGDP01023	Han	286	CC	TC	1
HGDP00812	Han	286	TC	TT	3
HGDP01024	Han	286	TT	TT	4
HGDP01291	Han-NChina	671	TC	TT	3
HGDP01292	Han-NChina	671	CC	TT	2
HGDP01293	Han-NChina	671	TT	TT	4
HGDP01294	Han-NChina	671	TC	TC	2
HGDP01296	Han-NChina	671	TC	TT	3
HGDP01288	Han-NChina	671	CC	TT	2
HGDP01289	Han-NChina	671	CC	TT	2
HGDP01290	Han-NChina	671	TC	TT	3
HGDP01295	Han-NChina	671	TC	TT	3
HGDP01287	Han-NChina	671	CC	TT	2
HGDP00103	Hazara	2235	TC	TT	3
HGDP00104	Hazara	2235	TT	CC	2
HGDP00099	Hazara	2235	TC	TT	3
HGDP00113	Hazara	2235	TT	TT	4
HGDP00100	Hazara	2235	CC	TT	2
HGDP00105	Hazara	2235	CC	TT	2
HGDP00106	Hazara	2235	TC	TT	3
HGDP00119	Hazara	2235	CC	TT	2
HGDP00108	Hazara	2235	TC	TT	3
HGDP00120	Hazara	2235	TC	TC	2
HGDP00109	Hazara	2235	CC	TT	2
HGDP00121	Hazara	2235	TT	TC	3
HGDP00110	Hazara	2235	TT	TC	3
HGDP00122	Hazara	2235	TC	TT	3
HGDP00102	Hazara	2235	TC	TT	3
HGDP00112	Hazara	2235	CC	TT	2
HGDP00125	Hazara	2235	TC	TT	3
HGDP00115	Hazara	2235	TT	TT	4
HGDP00129	Hazara	2235	TT	TC	3
HGDP00116	Hazara	2235	TC	TC	2
HGDP00118	Hazara	2235	TC	TT	3
HGDP00124	Hazara	2235	TC	TT	3
HGDP00127	Hazara	2235	CC	TT	2
HGDP00128	Hazara	2235	CC	TT	2
HGDP01237	Hezhen	407	CC	TT	2
HGDP01238	Hezhen	407	CC	TT	2
HGDP01236	Hezhen	407	TC	TT	3
HGDP01234	Hezhen	407	TC	TC	2
HGDP01235	Hezhen	407	TC	TT	3
HGDP01240	Hezhen	407	TC	TT	3
HGDP01242	Hezhen	407	TC	TT	3
HGDP01239	Hezhen	407	TC	TT	3
HGDP01241	Hezhen	407	TC	TT	3
HGDP01172	Italian	257	TC	TT	3
HGDP01173	Italian	257	TC	TT	3
HGDP01147	Italian	257	CC	TT	2
HGDP01174	Italian	257	TC	TT	3
HGDP01156	Italian	257	CC	TC	1
HGDP01152	Italian	257	TC	TC	2
HGDP01153	Italian	257	CC	TT	2
HGDP01171	Italian	257	TC	CC	1
HGDP01155	Italian	257	CC	TT	2
HGDP01157	Italian	257	CC	TC	1
HGDP01177	Italian	257	CC	TC	1
HGDP01151	Italian	257	TC	TC	2
HGDP00747	Japanese	6	CC	TC	1
HGDP00759	Japanese	6	TC	TT	3
HGDP00769	Japanese	6	TT	TT	4
HGDP00748	Japanese	6	CC	TT	2
HGDP00760	Japanese	6	TC	TT	3
HGDP00770	Japanese	6	CC	TT	2
HGDP00749	Japanese	6	CC	TT	2
HGDP00761	Japanese	6	CC	TT	2
HGDP00771	Japanese	6	TC	TT	3
HGDP00750	Japanese	6	TC	TT	3
HGDP00762	Japanese	6	TT	TT	4
HGDP00772	Japanese	6	TT	TT	4
HGDP00751	Japanese	6	TC	TT	3
HGDP00763	Japanese	6	TC	TT	3
HGDP00773	Japanese	6	TC	TT	3
HGDP00758	Japanese	6	CC	TT	2
HGDP00752	Japanese	6	TC	TT	3
HGDP00764	Japanese	6	TC	TT	3
HGDP00790	Japanese	6	TC	TT	3
HGDP00753	Japanese	6	TC	TT	3
HGDP00765	Japanese	6	TC	TT	3
HGDP00791	Japanese	6	TC	TC	2
HGDP00756	Japanese	6	TT	TT	4
HGDP00755	Japanese	6	TT	TT	4
HGDP00767	Japanese	6	TC	TT	3
HGDP00757	Japanese	6	TT	TT	4
HGDP00768	Japanese	6	CC	TT	2
HGDP00828	Japanese	6	CC	TC	1
HGDP00766	Japanese	6	CC	TT	2
HGDP00290	Kalash	4000	CC	TC	1
HGDP00321	Kalash	4000	TC	TC	2
HGDP00292	Kalash	4000	CC	TT	2
HGDP00323	Kalash	4000	TT	TC	3
HGDP00298	Kalash	4000	TC	TT	3
HGDP00326	Kalash	4000	TC	TC	2
HGDP00267	Kalash	4000	TT	TC	3
HGDP00302	Kalash	4000	TC	TC	2
HGDP00328	Kalash	4000	TT	TT	4
HGDP00277	Kalash	4000	TC	TT	3
HGDP00307	Kalash	4000	TC	TC	2
HGDP00333	Kalash	4000	TC	TT	3
HGDP00285	Kalash	4000	CC	TT	2
HGDP00313	Kalash	4000	TC	TC	2
HGDP00286	Kalash	4000	TC	TC	2
HGDP00315	Kalash	4000	TC	TC	2
HGDP00288	Kalash	4000	CC	TT	2
HGDP00319	Kalash	4000	CC	TC	1
HGDP00274	Kalash	4000	TC	TC	2
HGDP00304	Kalash	4000	TC	TT	3
HGDP00330	Kalash	4000	TC	TT	3
HGDP00279	Kalash	4000	TC	TC	2
HGDP00309	Kalash	4000	TT	TC	3
HGDP00281	Kalash	4000	TC	TT	3
HGDP00311	Kalash	4000	TC	TT	3
HGDP00998	Karitiana	177	TC	TT	3
HGDP01011	Karitiana	177	TT	TT	4
HGDP01010	Karitiana	177	TC	TT	3
HGDP00999	Karitiana	177	CC	TT	2
HGDP01012	Karitiana	177	TC	TT	3
HGDP01000	Karitiana	177	TT	TT	4
HGDP01013	Karitiana	177	TC	TT	3
HGDP01001	Karitiana	177	TC	TT	3
HGDP01014	Karitiana	177	CC	TT	2
HGDP01003	Karitiana	177	TC	TT	3
HGDP01015	Karitiana	177	TC	TT	3
HGDP01004	Karitiana	177	TC	TT	3
HGDP01016	Karitiana	177	TC	TT	3
HGDP01005	Karitiana	177	CC	TT	2
HGDP01017	Karitiana	177	TC	TT	3
HGDP01006	Karitiana	177	CC	TT	2
HGDP01018	Karitiana	177	TC	TT	3
HGDP00996	Karitiana	177	CC	TT	2
HGDP01008	Karitiana	177	TC	TT	3
HGDP00995	Karitiana	177	CC	TT	2
HGDP01007	Karitiana	177	CC	TT	2
HGDP01019	Karitiana	177	CC	TT	2
HGDP00997	Karitiana	177	CC	TT	2
HGDP01009	Karitiana	177	TT	TT	4
HGDP01323	Lahu	1070	CC	TT	2
HGDP01324	Lahu	1070	TC	TT	3
HGDP01325	Lahu	1070	CC	TT	2
HGDP01326	Lahu	1070	TC	TT	3
HGDP01317	Lahu	1070	TC	TT	3
HGDP01318	Lahu	1070	TC	TT	3
HGDP01321	Lahu	1070	TC	TT	3
HGDP01320	Lahu	1070	TC	TT	3
HGDP01322	Lahu	1070	TC	TT	3
HGDP01319	Lahu	1070	TC	TT	3
HGDP00131	Makrani	1042	TC	TT	3
HGDP00146	Makrani	1042	TT	TT	4
HGDP00133	Makrani	1042	CC	TT	2
HGDP00148	Makrani	1042	CC	TT	2
HGDP00134	Makrani	1042	CC	TC	1
HGDP00149	Makrani	1042	CC	TT	2
HGDP00135	Makrani	1042	TC	TT	3
HGDP00150	Makrani	1042	TT	TT	4
HGDP00137	Makrani	1042	TC	TT	3
HGDP00153	Makrani	1042	CC	TC	1
HGDP00143	Makrani	1042	TC	TT	3
HGDP00158	Makrani	1042	TT	TC	3
HGDP00130	Makrani	1042	TT	TT	4
HGDP00144	Makrani	1042	CC	TT	2
HGDP00160	Makrani	1042	CC	TC	1
HGDP00145	Makrani	1042	CC	TT	2
HGDP00161	Makrani	1042	CC	TC	1
HGDP00136	Makrani	1042	CC	TC	1
HGDP00151	Makrani	1042	CC	TC	1
HGDP00139	Makrani	1042	TT	TT	4
HGDP00154	Makrani	1042	CC	CC	0
HGDP00140	Makrani	1042	CC	TC	1
HGDP00155	Makrani	1042	CC	TT	2
HGDP00141	Makrani	1042	CC	TC	1
HGDP00157	Makrani	1042	CC	TC	1
HGDP00911	Mandenka	500	TT	TT	4
HGDP01202	Mandenka	500	TC	TC	2
HGDP00912	Mandenka	500	TC	CC	1
HGDP01283	Mandenka	500	TC	TC	2
HGDP00913	Mandenka	500	CC	CC	0
HGDP01284	Mandenka	500	TC	TT	3
HGDP00914	Mandenka	500	TT	TT	4
HGDP01285	Mandenka	500	TT	TC	3
HGDP00915	Mandenka	500	TC	CC	1
HGDP01286	Mandenka	500	TC	TC	2
HGDP00904	Mandenka	500	TC	TT	3
HGDP00916	Mandenka	500	TC	CC	1
HGDP00905	Mandenka	500	TT	CC	2
HGDP00917	Mandenka	500	TC	TC	2
HGDP00907	Mandenka	500	TC	TC	2
HGDP00919	Mandenka	500	TC	TC	2
HGDP00906	Mandenka	500	TC	CC	1
HGDP00918	Mandenka	500	TT	TC	3
HGDP00908	Mandenka	500	TC	TC	2
HGDP01199	Mandenka	500	TC	TC	2
HGDP00909	Mandenka	500	CC	TC	1
HGDP01200	Mandenka	500	TT	TC	3
HGDP00910	Mandenka	500	TC	TC	2
HGDP01201	Mandenka	500	TC	CC	1
HGDP00864	Maya	100	TT	TT	4
HGDP00876	Maya	100	TC	TT	3
HGDP00863	Maya	100	TC	TT	3
HGDP00875	Maya	100	TC	TT	3
HGDP00865	Maya	100	TC	TT	3
HGDP00877	Maya	100	TC	TT	3
HGDP00862	Maya	100	TC	TT	3
HGDP00874	Maya	100	CC	TT	2
HGDP00854	Maya	100	CC	TT	2
HGDP00866	Maya	100	TC	TT	3
HGDP00878	Maya	100	CC	TT	2
HGDP00856	Maya	100	TC	TT	3
HGDP00868	Maya	100	TC	TC	2
HGDP00857	Maya	100	TC	TT	3
HGDP00869	Maya	100	CC	TT	2
HGDP00858	Maya	100	CC	TT	2
HGDP00870	Maya	100	TC	TT	3
HGDP00859	Maya	100	TT	TT	4
HGDP00871	Maya	100	TC	TT	3
HGDP00855	Maya	100	CC	TT	2
HGDP00867	Maya	100	TC	TT	3
HGDP00860	Maya	100	TC	TT	3
HGDP00872	Maya	100	CC	TT	2
HGDP00861	Maya	100	TC	TT	3
HGDP00873	Maya	100	TC	TT	3
HGDP00982	MbutiPygmy	800	TT	CC	2
HGDP00449	MbutiPygmy	800	CC	TC	1
HGDP00983	MbutiPygmy	800	TC	CC	1
HGDP00450	MbutiPygmy	800	CC	CC	0
HGDP00984	MbutiPygmy	800	TT	TC	3
HGDP00456	MbutiPygmy	800	CC	TC	1
HGDP01081	MbutiPygmy	800	TT	CC	2
HGDP00462	MbutiPygmy	800	TC	TC	2
HGDP00463	MbutiPygmy	800	TT	CC	2
HGDP00467	MbutiPygmy	800	TC	CC	1
HGDP00471	MbutiPygmy	800	TT	TT	4
HGDP00468	MbutiPygmy	800	TC	TC	2
HGDP00474	MbutiPygmy	800	TC	TC	2
HGDP00476	MbutiPygmy	800	TC	CC	1
HGDP00478	MbutiPygmy	800	TC	CC	1
HGDP00662	Melanesian	715	TC	TT	3
HGDP01027	Melanesian	715	TT	TT	4
HGDP00663	Melanesian	715	TT	TT	4
HGDP00664	Melanesian	715	TC	TT	3
HGDP00490	Melanesian	715	TC	TT	3
HGDP00787	Melanesian	715	TC	TT	3
HGDP00491	Melanesian	715	TC	TT	3
HGDP00788	Melanesian	715	TC	TT	3
HGDP00655	Melanesian	715	TC	TT	3
HGDP00789	Melanesian	715	TT	TT	4
HGDP00656	Melanesian	715	TT	TT	4
HGDP00823	Melanesian	715	TC	TT	3
HGDP00661	Melanesian	715	TC	TT	3
HGDP00658	Melanesian	715	TT	TT	4
HGDP00825	Melanesian	715	TC	TT	3
HGDP00978	Melanesian	715	TT	TT	4
HGDP00657	Melanesian	715	TC	TT	3
HGDP00824	Melanesian	715	TT	TT	4
HGDP01198	Miao	926	TC	TT	3
HGDP01197	Miao	926	TC	TT	3
HGDP01194	Miao	926	CC	TT	2
HGDP01195	Miao	926	TC	TT	3
HGDP01196	Miao	926	CC	TT	2
HGDP01189	Miao	926	TC	TT	3
HGDP01191	Miao	926	TC	TC	2
HGDP01193	Miao	926	CC	TT	2
HGDP01192	Miao	926	TC	TT	3
HGDP01190	Miao	926	TT	TT	4
HGDP01225	Mongola	800	TC	TT	3
HGDP01226	Mongola	800	TC	TT	3
HGDP01224	Mongola	800	CC	TT	2
HGDP01223	Mongola	800	TC	TT	3
HGDP01228	Mongola	800	TC	TT	3
HGDP01230	Mongola	800	TC	TT	3
HGDP01231	Mongola	800	TC	TC	2
HGDP01227	Mongola	800	CC	TT	2
HGDP01229	Mongola	800	TT	TT	4
HGDP01232	Mongola	800	CC	TT	2
HGDP01263	Mozabite	547	TC	TT	3
HGDP01275	Mozabite	547	TC	TT	3
HGDP01264	Mozabite	547	CC	TT	2
HGDP01276	Mozabite	547	TC	TT	3
HGDP01253	Mozabite	547	TC	TC	2
HGDP01265	Mozabite	547	CC	TT	2
HGDP01277	Mozabite	547	CC	TT	2
HGDP01254	Mozabite	547	CC	TT	2
HGDP01266	Mozabite	547	TC	TC	2
HGDP01278	Mozabite	547	TC	TC	2
HGDP01255	Mozabite	547	TC	TT	3
HGDP01267	Mozabite	547	CC	TC	1
HGDP01279	Mozabite	547	CC	TT	2
HGDP01256	Mozabite	547	CC	CC	0
HGDP01268	Mozabite	547	CC	TC	1
HGDP01280	Mozabite	547	TC	TT	3
HGDP01257	Mozabite	547	TC	TT	3
HGDP01269	Mozabite	547	CC	TT	2
HGDP01281	Mozabite	547	CC	TT	2
HGDP01259	Mozabite	547	TC	TC	2
HGDP01271	Mozabite	547	CC	CC	0
HGDP01262	Mozabite	547	TC	TC	2
HGDP01274	Mozabite	547	CC	CC	0
HGDP01260	Mozabite	547	CC	CC	0
HGDP01272	Mozabite	547	CC	CC	0
HGDP01258	Mozabite	547	TC	TT	3
HGDP01270	Mozabite	547	TC	CC	1
HGDP01282	Mozabite	547	TC	TC	2
HGDP01261	Mozabite	547	CC	CC	0
HGDP01273	Mozabite	547	TC	TT	3
HGDP01337	Naxi	2756	TT	TT	4
HGDP01338	Naxi	2756	TT	TT	4
HGDP01339	Naxi	2756	TT	TC	3
HGDP01346	Naxi	2756	TT	TT	4
HGDP01340	Naxi	2756	CC	TT	2
HGDP01341	Naxi	2756	TT	TT	4
HGDP01343	Naxi	2756	TC	TT	3
HGDP01345	Naxi	2756	TC	TC	2
HGDP01342	Naxi	2756	TT	TT	4
HGDP00794	Orcadian	1	TC	TC	2
HGDP00806	Orcadian	1	TC	CC	1
HGDP00795	Orcadian	1	CC	TT	2
HGDP00807	Orcadian	1	TC	TC	2
HGDP00796	Orcadian	1	TC	TT	3
HGDP00808	Orcadian	1	CC	CC	0
HGDP00803	Orcadian	1	TC	CC	1
HGDP00799	Orcadian	1	TC	TC	2
HGDP00800	Orcadian	1	TC	TT	3
HGDP00805	Orcadian	1	TT	TC	3
HGDP00801	Orcadian	1	TC	TC	2
HGDP00802	Orcadian	1	CC	TC	1
HGDP00804	Orcadian	1	CC	TT	2
HGDP00797	Orcadian	1	CC	TC	1
HGDP00810	Orcadian	1	CC	CC	0
HGDP00798	Orcadian	1	TC	TT	3
HGDP01212	Oroqen	454	CC	TT	2
HGDP01209	Oroqen	454	TC	TT	3
HGDP01210	Oroqen	454	TT	TC	3
HGDP01211	Oroqen	454	CC	TT	2
HGDP01204	Oroqen	454	CC	TT	2
HGDP01206	Oroqen	454	TC	TT	3
HGDP01208	Oroqen	454	CC	TT	2
HGDP01207	Oroqen	454	TC	TT	3
HGDP01203	Oroqen	454	TC	TC	2
HGDP01205	Oroqen	454	TC	TT	3
HGDP00675	Palestinian	353	TC	TC	2
HGDP00687	Palestinian	353	TC	TC	2
HGDP00697	Palestinian	353	CC	TT	2
HGDP00729	Palestinian	353	CC	TC	1
HGDP00741	Palestinian	353	TC	TC	2
HGDP00676	Palestinian	353	TC	TT	3
HGDP00688	Palestinian	353	TT	TT	4
HGDP00698	Palestinian	353	TC	TT	3
HGDP00730	Palestinian	353	TC	TT	3
HGDP00742	Palestinian	353	CC	TT	2
HGDP00677	Palestinian	353	CC	TT	2
HGDP00689	Palestinian	353	CC	TT	2
HGDP00678	Palestinian	353	CC	TT	2
HGDP00690	Palestinian	353	CC	TC	1
HGDP00679	Palestinian	353	CC	TT	2
HGDP00691	Palestinian	353	CC	TC	1
HGDP00680	Palestinian	353	CC	TC	1
HGDP00692	Palestinian	353	TC	TC	2
HGDP00681	Palestinian	353	CC	TT	2
HGDP00693	Palestinian	353	TC	TT	3
HGDP00683	Palestinian	353	TC	TC	2
HGDP00695	Palestinian	353	CC	TT	2
HGDP00682	Palestinian	353	TC	TT	3
HGDP00694	Palestinian	353	CC	TT	2
HGDP00725	Palestinian	353	CC	TT	2
HGDP00736	Palestinian	353	TC	TC	2
HGDP00684	Palestinian	353	CC	TT	2
HGDP00696	Palestinian	353	TT	TT	4
HGDP00727	Palestinian	353	CC	CC	0
HGDP00738	Palestinian	353	CC	TC	1
HGDP00685	Palestinian	353	CC	TT	2
HGDP00728	Palestinian	353	CC	TT	2
HGDP00739	Palestinian	353	CC	TC	1
HGDP00686	Palestinian	353	TC	TT	3
HGDP00699	Palestinian	353	TC	TC	2
HGDP00731	Palestinian	353	TT	TC	3
HGDP00743	Palestinian	353	CC	TT	2
HGDP00700	Palestinian	353	TC	TT	3
HGDP00732	Palestinian	353	CC	TT	2
HGDP00744	Palestinian	353	TC	TT	3
HGDP00722	Palestinian	353	TC	TT	3
HGDP00733	Palestinian	353	TC	TT	3
HGDP00745	Palestinian	353	CC	TC	1
HGDP00723	Palestinian	353	CC	TT	2
HGDP00734	Palestinian	353	CC	TC	1
HGDP00746	Palestinian	353	TC	TT	3
HGDP00724	Palestinian	353	TC	TT	3
HGDP00735	Palestinian	353	TT	TT	4
HGDP00740	Palestinian	353	CC	TT	2
HGDP00726	Palestinian	353	CC	TT	2
HGDP00737	Palestinian	353	CC	TC	1
HGDP00542	Papuan	7	CC	TT	2
HGDP00554	Papuan	7	TC	TT	3
HGDP00543	Papuan	7	CC	TT	2
HGDP00555	Papuan	7	CC	TT	2
HGDP00544	Papuan	7	TC	TT	3
HGDP00556	Papuan	7	TC	TT	3
HGDP00545	Papuan	7	CC	TT	2
HGDP00546	Papuan	7	TC	TT	3
HGDP00547	Papuan	7	CC	TT	2
HGDP00548	Papuan	7	TC	TT	3
HGDP00541	Papuan	7	CC	TT	2
HGDP00553	Papuan	7	CC	TT	2
HGDP00550	Papuan	7	CC	TT	2
HGDP00540	Papuan	7	CC	TT	2
HGDP00552	Papuan	7	TC	TT	3
HGDP00551	Papuan	7	CC	TT	2
HGDP00549	Papuan	7	CC	TT	2
HGDP00234	Pathan	1707	TT	TC	3
HGDP00262	Pathan	1707	TC	TT	3
HGDP00213	Pathan	1707	CC	TT	2
HGDP00237	Pathan	1707	CC	TC	1
HGDP00264	Pathan	1707	TC	TT	3
HGDP00214	Pathan	1707	CC	TT	2
HGDP00239	Pathan	1707	CC	TT	2
HGDP00216	Pathan	1707	TC	TT	3
HGDP00241	Pathan	1707	TC	TT	3
HGDP00220	Pathan	1707	TC	TC	2
HGDP00244	Pathan	1707	TC	TT	3
HGDP00228	Pathan	1707	TC	TT	3
HGDP00254	Pathan	1707	CC	TT	2
HGDP00230	Pathan	1707	CC	TT	2
HGDP00258	Pathan	1707	TT	TT	4
HGDP00232	Pathan	1707	TT	TT	4
HGDP00259	Pathan	1707	TT	TT	4
HGDP00218	Pathan	1707	TC	TC	2
HGDP00243	Pathan	1707	TT	TT	4
HGDP00222	Pathan	1707	TC	TT	3
HGDP00224	Pathan	1707	TC	TT	3
HGDP00226	Pathan	1707	CC	TT	2
HGDP00251	Pathan	1707	TC	TC	2
HGDP01048	Pima	1720	TC	TT	3
HGDP01060	Pima	1720	CC	TT	2
HGDP01047	Pima	1720	TC	TT	3
HGDP01059	Pima	1720	TC	TT	3
HGDP01046	Pima	1720	TT	TT	4
HGDP01037	Pima	1720	TC	TT	3
HGDP01049	Pima	1720	TC	TT	3
HGDP01061	Pima	1720	TT	TT	4
HGDP01058	Pima	1720	TT	TT	4
HGDP01038	Pima	1720	TC	TT	3
HGDP01050	Pima	1720	TT	TT	4
HGDP01040	Pima	1720	CC	TT	2
HGDP01052	Pima	1720	TT	TT	4
HGDP01041	Pima	1720	TC	TT	3
HGDP01053	Pima	1720	TC	TT	3
HGDP01042	Pima	1720	CC	TT	2
HGDP01054	Pima	1720	TT	TT	4
HGDP01043	Pima	1720	TT	TT	4
HGDP01055	Pima	1720	TC	TT	3
HGDP01039	Pima	1720	CC	TT	2
HGDP01051	Pima	1720	TC	TT	3
HGDP01044	Pima	1720	TC	TT	3
HGDP01056	Pima	1720	TC	TT	3
HGDP01045	Pima	1720	TC	TT	3
HGDP01057	Pima	1720	TC	TT	3
HGDP00880	Russian	112	CC	TT	2
HGDP00892	Russian	112	CC	TT	2
HGDP00879	Russian	112	TC	TT	3
HGDP00891	Russian	112	CC	TC	1
HGDP00903	Russian	112	TT	TC	3
HGDP00890	Russian	112	TC	CC	1
HGDP00902	Russian	112	CC	TC	1
HGDP00881	Russian	112	TC	CC	1
HGDP00893	Russian	112	CC	CC	0
HGDP00882	Russian	112	CC	TC	1
HGDP00894	Russian	112	CC	TT	2
HGDP00884	Russian	112	TC	TC	2
HGDP00896	Russian	112	CC	TC	1
HGDP00885	Russian	112	TC	TC	2
HGDP00897	Russian	112	CC	CC	0
HGDP00886	Russian	112	CC	TT	2
HGDP00898	Russian	112	TC	TC	2
HGDP00887	Russian	112	TC	CC	1
HGDP00899	Russian	112	CC	TT	2
HGDP00883	Russian	112	CC	TT	2
HGDP00895	Russian	112	TC	TT	3
HGDP00888	Russian	112	TC	TT	3
HGDP00900	Russian	112	CC	CC	0
HGDP00901	Russian	112	CC	TT	2
HGDP00889	Russian	112	TC	TC	2
HGDP00991	San	1168	TT	TC	3
HGDP01029	San	1168	TT	CC	2
HGDP01032	San	1168	TC	CC	1
HGDP00992	San	1168	TC	CC	1
HGDP01036	San	1168	TT	CC	2
HGDP00988	San	1168	TT	TC	3
HGDP00667	Sardinian	32	TC	TT	3
HGDP01066	Sardinian	32	CC	TT	2
HGDP01078	Sardinian	32	CC	TC	1
HGDP00668	Sardinian	32	CC	CC	0
HGDP01067	Sardinian	32	CC	CC	0
HGDP01079	Sardinian	32	CC	TT	2
HGDP00669	Sardinian	32	CC	TC	1
HGDP01068	Sardinian	32	CC	TC	1
HGDP01063	Sardinian	32	CC	TC	1
HGDP01075	Sardinian	32	CC	TC	1
HGDP00672	Sardinian	32	CC	TT	2
HGDP01071	Sardinian	32	CC	TT	2
HGDP00666	Sardinian	32	CC	TC	1
HGDP01065	Sardinian	32	CC	TT	2
HGDP01077	Sardinian	32	CC	TC	1
HGDP00673	Sardinian	32	CC	TT	2
HGDP01072	Sardinian	32	CC	TC	1
HGDP00674	Sardinian	32	CC	TT	2
HGDP01073	Sardinian	32	CC	TC	1
HGDP01062	Sardinian	32	CC	TC	1
HGDP01074	Sardinian	32	CC	CC	0
HGDP00665	Sardinian	32	CC	TC	1
HGDP01064	Sardinian	32	CC	TT	2
HGDP01076	Sardinian	32	CC	TT	2
HGDP00670	Sardinian	32	TC	TC	2
HGDP01069	Sardinian	32	TC	TC	2
HGDP01070	Sardinian	32	CC	TT	2
HGDP00671	Sardinian	32	CC	CC	0
HGDP01335	She	258	TT	CC	2
HGDP01336	She	258	CC	TC	1
HGDP01327	She	258	TC	TT	3
HGDP01334	She	258	TC	TT	3
HGDP01328	She	258	TC	TT	3
HGDP01329	She	258	TC	TT	3
HGDP01332	She	258	TC	TT	3
HGDP01331	She	258	TT	TT	4
HGDP01333	She	258	TC	TT	3
HGDP01330	She	258	TT	TT	4
HGDP00163	Sindhi	138	CC	TT	2
HGDP00187	Sindhi	138	CC	TC	1
HGDP00210	Sindhi	138	TT	TC	3
HGDP00165	Sindhi	138	CC	TT	2
HGDP00189	Sindhi	138	TC	TT	3
HGDP00167	Sindhi	138	TC	TT	3
HGDP00191	Sindhi	138	CC	TT	2
HGDP00169	Sindhi	138	CC	TT	2
HGDP00192	Sindhi	138	TC	TT	3
HGDP00173	Sindhi	138	TC	TT	3
HGDP00197	Sindhi	138	TC	TT	3
HGDP00181	Sindhi	138	CC	TT	2
HGDP00205	Sindhi	138	CC	TT	2
HGDP00183	Sindhi	138	CC	TT	2
HGDP00206	Sindhi	138	TT	TT	4
HGDP00185	Sindhi	138	CC	TC	1
HGDP00208	Sindhi	138	TC	TC	2
HGDP00171	Sindhi	138	TC	TT	3
HGDP00195	Sindhi	138	TC	TT	3
HGDP00175	Sindhi	138	TC	TC	2
HGDP00199	Sindhi	138	CC	TT	2
HGDP00177	Sindhi	138	CC	TC	1
HGDP00201	Sindhi	138	CC	TC	1
HGDP00179	Sindhi	138	CC	TT	2
HGDP00203	Sindhi	138	TC	TC	2
HGDP00833	Surui	1222	TC	TT	3
HGDP00846	Surui	1222	TC	TT	3
HGDP00832	Surui	1222	TC	TT	3
HGDP00845	Surui	1222	CC	TT	2
HGDP00834	Surui	1222	CC	TT	2
HGDP00847	Surui	1222	TC	TT	3
HGDP00835	Surui	1222	CC	TT	2
HGDP00848	Surui	1222	TT	TT	4
HGDP00837	Surui	1222	CC	TT	2
HGDP00849	Surui	1222	TC	TT	3
HGDP00838	Surui	1222	TC	TT	3
HGDP00850	Surui	1222	CC	TT	2
HGDP00839	Surui	1222	CC	TT	2
HGDP00851	Surui	1222	CC	TT	2
HGDP00843	Surui	1222	TC	TT	3
HGDP00840	Surui	1222	TC	TT	3
HGDP00852	Surui	1222	TT	TT	4
HGDP00841	Surui	1222	TC	TT	3
HGDP00842	Surui	1222	CC	TT	2
HGDP00830	Surui	1222	TC	TT	3
HGDP00844	Surui	1222	TC	TT	3
HGDP01347	Tu	2642	TC	TT	3
HGDP01348	Tu	2642	CC	TT	2
HGDP01349	Tu	2642	TC	TT	3
HGDP01350	Tu	2642	TC	TT	3
HGDP01351	Tu	2642	TC	TT	3
HGDP01352	Tu	2642	TT	TT	4
HGDP01353	Tu	2642	TC	TT	3
HGDP01356	Tu	2642	TC	TT	3
HGDP01355	Tu	2642	TC	TT	3
HGDP01354	Tu	2642	TC	TT	3
HGDP01101	Tujia	889	CC	TT	2
HGDP01102	Tujia	889	TT	TT	4
HGDP01100	Tujia	889	TC	TC	2
HGDP01097	Tujia	889	TT	TT	4
HGDP01098	Tujia	889	TC	TT	3
HGDP01099	Tujia	889	TC	TT	3
HGDP01104	Tujia	889	TC	TT	3
HGDP01095	Tujia	889	TC	TT	3
HGDP01096	Tujia	889	TC	TT	3
HGDP01103	Tujia	889	TT	TC	3
HGDP01167	Tuscan	280	CC	TC	1
HGDP01162	Tuscan	280	CC	TT	2
HGDP01163	Tuscan	280	CC	TT	2
HGDP01169	Tuscan	280	CC	TC	1
HGDP01164	Tuscan	280	CC	TC	1
HGDP01166	Tuscan	280	TC	TC	2
HGDP01168	Tuscan	280	CC	TC	1
HGDP01161	Tuscan	280	CC	TC	1
HGDP01305	Uygur	1049	TC	TC	2
HGDP01306	Uygur	1049	CC	TT	2
HGDP01304	Uygur	1049	TC	TT	3
HGDP01301	Uygur	1049	CC	TT	2
HGDP01302	Uygur	1049	TT	TT	4
HGDP01303	Uygur	1049	TC	TT	3
HGDP01298	Uygur	1049	CC	TC	1
HGDP01299	Uygur	1049	TC	CC	1
HGDP01297	Uygur	1049	CC	TT	2
HGDP01300	Uygur	1049	TC	TT	3
HGDP01249	Xibo	1077	TC	TC	2
HGDP01250	Xibo	1077	CC	TT	2
HGDP01248	Xibo	1077	TC	TC	2
HGDP01245	Xibo	1077	TC	TT	3
HGDP01246	Xibo	1077	TC	TT	3
HGDP01247	Xibo	1077	CC	TT	2
HGDP01243	Xibo	1077	TC	TC	2
HGDP01251	Xibo	1077	CC	TT	2
HGDP01244	Xibo	1077	TT	TT	4
HGDP00946	Yakut	346	CC	TC	1
HGDP00958	Yakut	346	CC	TT	2
HGDP00947	Yakut	346	CC	TT	2
HGDP00959	Yakut	346	CC	TT	2
HGDP00948	Yakut	346	CC	TT	2
HGDP00960	Yakut	346	TC	TT	3
HGDP00949	Yakut	346	TC	TT	3
HGDP00961	Yakut	346	CC	TT	2
HGDP00950	Yakut	346	CC	TT	2
HGDP00962	Yakut	346	CC	TT	2
HGDP00945	Yakut	346	CC	TT	2
HGDP00957	Yakut	346	CC	TT	2
HGDP00969	Yakut	346	TC	TT	3
HGDP00951	Yakut	346	CC	TT	2
HGDP00963	Yakut	346	TT	TT	4
HGDP00952	Yakut	346	TC	TT	3
HGDP00964	Yakut	346	CC	TC	1
HGDP00955	Yakut	346	CC	TT	2
HGDP00967	Yakut	346	TC	TT	3
HGDP00954	Yakut	346	TC	TT	3
HGDP00966	Yakut	346	CC	TT	2
HGDP00956	Yakut	346	TC	TT	3
HGDP00968	Yakut	346	CC	TT	2
HGDP00965	Yakut	346	TC	TT	3
HGDP00953	Yakut	346	CC	CC	0
HGDP01186	Yi	3203	TC	TT	3
HGDP01187	Yi	3203	TC	TT	3
HGDP01185	Yi	3203	TC	TT	3
HGDP01182	Yi	3203	TT	TT	4
HGDP01183	Yi	3203	TT	TT	4
HGDP01184	Yi	3203	TC	TT	3
HGDP01180	Yi	3203	TC	TT	3
HGDP01181	Yi	3203	TT	TT	4
HGDP01188	Yi	3203	TT	TT	4
HGDP01179	Yi	3203	TC	TT	3
HGDP00927	Yoruba	250	CC	CC	0
HGDP00928	Yoruba	250	TT	CC	2
HGDP00937	Yoruba	250	TC	CC	1
HGDP00938	Yoruba	250	TC	CC	1
HGDP00929	Yoruba	250	TT	TC	3
HGDP00939	Yoruba	250	TT	TC	3
HGDP00930	Yoruba	250	TC	CC	1
HGDP00940	Yoruba	250	TT	TC	3
HGDP00931	Yoruba	250	TC	TC	2
HGDP00941	Yoruba	250	TC	TC	2
HGDP00920	Yoruba	250	TC	TC	2
HGDP00932	Yoruba	250	TT	CC	2
HGDP00942	Yoruba	250	TC	TC	2
HGDP00933	Yoruba	250	TC	TC	2
HGDP00921	Yoruba	250	TC	TC	2
HGDP00943	Yoruba	250	CC	TC	1
HGDP00923	Yoruba	250	TT	TC	3
HGDP00935	Yoruba	250	TT	CC	2
HGDP00922	Yoruba	250	TC	TC	2
HGDP00934	Yoruba	250	TT	TC	3
HGDP00924	Yoruba	250	TC	CC	1
HGDP00936	Yoruba	250	TC	CC	1
HGDP00925	Yoruba	250	TT	TT	4
HGDP00926	Yoruba	250	TT	TC	3
